# Supplementary material for: Efficient large fragment deletion in plants: double pairs of sgRNAs are better than dual sgRNAs
Source: Hortic Res. 2023 Aug 22;10(10):uhad168. doi: 10.1093/hr/uhad168 (PMC10569238; doi:10.1093/hr/uhad168)
Supplement: Web_Material_uhad168 [file web_material_uhad168.zip]

Archive with 67 entries (58 files):
- chromatogram of Sanger sequencing/chromatogram of Sanger sequencing/DPS on ch.03/TSS20210623-010-12573-01_A11.ab1
- chromatogram of Sanger sequencing/chromatogram of Sanger sequencing/DPS on ch.03/TSS20210623-010-12573-01_A12.ab1
- chromatogram of Sanger sequencing/chromatogram of Sanger sequencing/DPS on ch.03/TSS20210623-010-12573-01_B11.ab1
- chromatogram of Sanger sequencing/chromatogram of Sanger sequencing/DPS on ch.03/TSS20210623-010-12573-01_B12.ab1
- chromatogram of Sanger sequencing/chromatogram of Sanger sequencing/DPS on ch.03/TSS20210623-010-12573-01_C11.ab1
- chromatogram of Sanger sequencing/chromatogram of Sanger sequencing/DPS on ch.03/TSS20210623-010-12573-01_D11.ab1
- chromatogram of Sanger sequencing/chromatogram of Sanger sequencing/DPS on ch.03/TSS20210623-010-12573-01_E11.ab1
- chromatogram of Sanger sequencing/chromatogram of Sanger sequencing/DPS on ch.03/TSS20210623-010-12573-01_F11.ab1
- chromatogram of Sanger sequencing/chromatogram of Sanger sequencing/DPS on ch.03/TSS20210623-010-12573-01_G11.ab1
- chromatogram of Sanger sequencing/chromatogram of Sanger sequencing/DPS on ch.03/TSS20210623-010-12573-01_H11.ab1
- chromatogram of Sanger sequencing/chromatogram of Sanger sequencing/DPS on ch.03/
- chromatogram of Sanger sequencing/chromatogram of Sanger sequencing/DPS on lncRNA 2155/1_FOR_TSS20221018-010-09055_F05.ab1
- chromatogram of Sanger sequencing/chromatogram of Sanger sequencing/DPS on lncRNA 2155/2_FOR_TSS20221018-010-09055_G05.ab1
- chromatogram of Sanger sequencing/chromatogram of Sanger sequencing/DPS on lncRNA 2155/3_FOR_TSS20221018-010-09055_H05.ab1
- chromatogram of Sanger sequencing/chromatogram of Sanger sequencing/DPS on lncRNA 2155/4_FOR_TSS20221018-010-09055_D07.ab1
- chromatogram of Sanger sequencing/chromatogram of Sanger sequencing/DPS on lncRNA 2155/
- chromatogram of Sanger sequencing/chromatogram of Sanger sequencing/DPS on TAGL1/6_TAF_TSS20220910-010-06144_A11.ab1
- chromatogram of Sanger sequencing/chromatogram of Sanger sequencing/DPS on TAGL1/7_TAF_TSS20220910-010-06144_C11.ab1
- chromatogram of Sanger sequencing/chromatogram of Sanger sequencing/DPS on TAGL1/
- chromatogram of Sanger sequencing/chromatogram of Sanger sequencing/MMEJ on Ch.03/62_M13F_TSS20210531-010-14828_C04.ab1
- chromatogram of Sanger sequencing/chromatogram of Sanger sequencing/MMEJ on Ch.03/
- chromatogram of Sanger sequencing/chromatogram of Sanger sequencing/MMEJ on RIN-MC/11_T-RIN-For_TSS20210610-010-05752_D04.ab1
- chromatogram of Sanger sequencing/chromatogram of Sanger sequencing/MMEJ on RIN-MC/12_T-RIN-For_TSS20210610-010-05752_E04.ab1
- chromatogram of Sanger sequencing/chromatogram of Sanger sequencing/MMEJ on RIN-MC/13_T-RIN-For_TSS20210610-010-05752_F04.ab1
- chromatogram of Sanger sequencing/chromatogram of Sanger sequencing/MMEJ on RIN-MC/14_T-RIN-For_TSS20210610-010-05752_G04.ab1
- chromatogram of Sanger sequencing/chromatogram of Sanger sequencing/MMEJ on RIN-MC/1_T-RIN-For_TSS20210610-010-05752_F03.ab1
- chromatogram of Sanger sequencing/chromatogram of Sanger sequencing/MMEJ on RIN-MC/2-1_T-RIN-For_TSS20210612-010-06841_G02.ab1
- chromatogram of Sanger sequencing/chromatogram of Sanger sequencing/MMEJ on RIN-MC/2-3_T-RIN-For_TSS20210612-010-06841_A03.ab1
- chromatogram of Sanger sequencing/chromatogram of Sanger sequencing/MMEJ on RIN-MC/3_T-RIN-For_TSS20210610-010-05752_G03.ab1
- chromatogram of Sanger sequencing/chromatogram of Sanger sequencing/MMEJ on RIN-MC/4_T-RIN-For_TSS20210610-010-05752_H03.ab1
- chromatogram of Sanger sequencing/chromatogram of Sanger sequencing/MMEJ on RIN-MC/5_T-RIN-For_TSS20210610-010-05752_A04.ab1
- chromatogram of Sanger sequencing/chromatogram of Sanger sequencing/MMEJ on RIN-MC/7_T-RIN-For_TSS20210610-010-05752_B04.ab1
- chromatogram of Sanger sequencing/chromatogram of Sanger sequencing/MMEJ on RIN-MC/8-5_T-RIN-For_TSS20210612-010-06841_C03.ab1
- chromatogram of Sanger sequencing/chromatogram of Sanger sequencing/MMEJ on RIN-MC/
- chromatogram of Sanger sequencing/chromatogram of Sanger sequencing/MMEJ on slyPDS/6-1_M13F_TSS20210727-010-15738_B10.ab1
- chromatogram of Sanger sequencing/chromatogram of Sanger sequencing/MMEJ on slyPDS/MMEJ on slyPDS.ab1
- chromatogram of Sanger sequencing/chromatogram of Sanger sequencing/MMEJ on slyPDS/
- chromatogram of Sanger sequencing/chromatogram of Sanger sequencing/PDS on slyPDS/1-2_CR-7sqF_TSS20211112-010-07988_A01.ab1
- chromatogram of Sanger sequencing/chromatogram of Sanger sequencing/PDS on slyPDS/1-3_CR-7sqF_TSS20211112-010-07988_B01.ab1
- chromatogram of Sanger sequencing/chromatogram of Sanger sequencing/PDS on slyPDS/1-4_CR-7sqF_TSS20211112-010-07988_C01.ab1
- chromatogram of Sanger sequencing/chromatogram of Sanger sequencing/PDS on slyPDS/11_CR-7sqF_TSS20211103-010-01733_C08.ab1
- chromatogram of Sanger sequencing/chromatogram of Sanger sequencing/PDS on slyPDS/15_CR-7sqF_TSS20211103-010-01733_D08.ab1
- chromatogram of Sanger sequencing/chromatogram of Sanger sequencing/PDS on slyPDS/1_CR-7sqF_TSS20210913-010-07864-01_E09.ab1
- chromatogram of Sanger sequencing/chromatogram of Sanger sequencing/PDS on slyPDS/2-6_CR-7sqF_TSS20211112-010-07988_F01.ab1
- chromatogram of Sanger sequencing/chromatogram of Sanger sequencing/PDS on slyPDS/2_CR-7sqF_TSS20210913-010-07864-01_F09.ab1
- chromatogram of Sanger sequencing/chromatogram of Sanger sequencing/PDS on slyPDS/3-3_CR-7sqF_TSS20211112-010-07988_B02.ab1
- chromatogram of Sanger sequencing/chromatogram of Sanger sequencing/PDS on slyPDS/3-5_CR-7sqF_TSS20211112-010-07988_C02.ab1
- chromatogram of Sanger sequencing/chromatogram of Sanger sequencing/PDS on slyPDS/4-3_CR-7sqF_TSS20211112-010-07988_D02.ab1
- chromatogram of Sanger sequencing/chromatogram of Sanger sequencing/PDS on slyPDS/4-4_CR-7sqF_TSS20211112-010-07988_E02.ab1
- chromatogram of Sanger sequencing/chromatogram of Sanger sequencing/PDS on slyPDS/4_CR-7sqF_TSS20211103-010-01733_B08.ab1
- chromatogram of Sanger sequencing/chromatogram of Sanger sequencing/PDS on slyPDS/5-1_CR-7sqF_TSS20211112-010-07988_F02.ab1
- chromatogram of Sanger sequencing/chromatogram of Sanger sequencing/PDS on slyPDS/5-2_CR-7sqF_TSS20211112-010-07988_G02.ab1
- chromatogram of Sanger sequencing/chromatogram of Sanger sequencing/PDS on slyPDS/5_CR-7sqF_TSS20210913-010-07864-01_A10.ab1
- chromatogram of Sanger sequencing/chromatogram of Sanger sequencing/PDS on slyPDS/6_CR-7sqF_TSS20210913-010-07864-01_B10.ab1
- chromatogram of Sanger sequencing/chromatogram of Sanger sequencing/PDS on slyPDS/7_CR-7sqF_TSS20210913-010-07864-01_C10.ab1
- chromatogram of Sanger sequencing/chromatogram of Sanger sequencing/PDS on slyPDS/8-2_CR-7sqF_TSS20211112-010-07988_E03.ab1
- chromatogram of Sanger sequencing/chromatogram of Sanger sequencing/PDS on slyPDS/8-4_CR-7sqF_TSS20211112-010-07988_F03.ab1
- chromatogram of Sanger sequencing/chromatogram of Sanger sequencing/PDS on slyPDS/8-7_CR-7sqF_TSS20211112-010-07988_G03.ab1
- chromatogram of Sanger sequencing/chromatogram of Sanger sequencing/PDS on slyPDS/8-9_CR-7sqF_TSS20211112-010-07988_H03.ab1
- chromatogram of Sanger sequencing/chromatogram of Sanger sequencing/PDS on slyPDS/8_CR-7sqF_TSS20210913-010-07864-01_D10.ab1
- chromatogram of Sanger sequencing/chromatogram of Sanger sequencing/PDS on slyPDS/
- chromatogram of Sanger sequencing/chromatogram of Sanger sequencing/
- chromatogram of Sanger sequencing/
- chromatogram of Sanger sequencing.rar
- Figure S1.docx
- Figure S2.docx
- Figure S3.docx
